# Supplementary material for: In depth analysis of the Sox4 gene locus that consists of sense and natural antisense transcripts
Source: Data Brief. 2016 Feb 17;7:282–90. doi: 10.1016/j.dib.2016.01.045 (PMC4773576; doi:10.1016/j.dib.2016.01.045)
Supplement: Supplementary file 1 — Supplementary material [file mmc1.zip]

Archive with 7 entries (6 files):
- Supplementary GenBank File.txt
- __MACOSX/
- __MACOSX/._Supplementary GenBank File.txt
- Supplementary Movies.zip
- __MACOSX/._Supplementary Movies.zip
- Supplementary Results.docx
- __MACOSX/._Supplementary Results.docx
