# Supplementary material for: In depth analysis of the Sox4 gene locus that consists of sense and natural antisense transcripts
Source: Data Brief. 2016 Feb 17;7:282–90. doi: 10.1016/j.dib.2016.01.045 (PMC4773576; doi:10.1016/j.dib.2016.01.045)
Supplement: Supplementary file 1 — Supplementary material [file mmc1.zip › Supplementary GenBank File.txt]

ID   Sox4\gene\locus\-\Supplementary\Information\1 standard; DNA;    ; 5859 BP.
DE   Sox4 gene locus of Mus musculus
CC   LOCUS       13 8859 bp DNA HTG 22-APR-2008
CC   DEFINITION  Mus musculus chromosome 13 NCBIM37 partial sequence
CC               29037208..29046066 reannotated via EnsEMBL
CC   ACCESSION   chromosome:NCBIM37:13:29037208:29046066:1
CC   VERSION     chromosome:NCBIM37:13:29037208:29046066:1
CC   KEYWORDS    .
CC   SOURCE      house mouse
CC     ORGANISM  Mus musculus
CC               Eukaryota; Metazoa; Chordata; Craniata; Vertebrata; Euteleostomi;
CC               Mammalia; Eutheria; Euarchontoglires; Glires; Rodentia;
CC               Sciurognathi; Muroidea; Muridae; Murinae; Mus.
CC   COMMENT     This sequence was annotated by the Ensembl system. Please visit the
CC               Ensembl web site, http://www.ensembl.org/ for more information.
CC   COMMENT     All feature locations are relative to the first (5') base of the
CC               sequence in this file.  The sequence presented is always the
CC               forward strand of the assembly. Features that lie outside of the
CC               sequence contained in this file have clonal location coordinates in
CC               the format: .:..
CC   COMMENT     The /gene indicates a unique id for a gene,
CC               /note="transcript_id=..." a unique id for a transcript, /protein_id
CC               a unique id for a peptide and note="exon_id=..." a unique id for an
CC               exon. These ids are maintained wherever possible between versions.
CC   COMMENT     All the exons and transcripts in Ensembl are confirmed by
CC               similarity to either protein or cDNA sequences.
CC   FEATURES             Location/Qualifiers
CC        source          1..8859
CC                        /organism="Mus musculus"
CC                        /db_xref="taxon:10090"
CC   BASE COUNT  2313 a 2235 c 2128 g 2183 t
CC   
CC   
CC   This file is created by Vector NTI
CC   http://www.invitrogen.com/
CC   VNTDATE|555084768|
CC   VNTDBDATE|555084768|
CC   LSOWNER|
CC   VNTAUTHORNAME|Michael KH Ling|
CC   VNTREPLTYPE|Chromosome
CC   VNTEXTCHREPL|Animal/Other Eukaryotic
FH   Key             Location/Qualifiers
FH
FT   misc_feature    2..1176
FT   5'UTR           485..1176
FT                   /vntifkey="52"
FT                   /label=5'\UTR\of\Sox4
FT   exon            complement(501..784)
FT                   /vntifkey="61"
FT                   /label=Sox4ot2-Exon2
FT   precursor_RNA   complement(501..2324)
FT                   /vntifkey="55"
FT                   /label=Sox4ot1
FT   misc_feature    complement(501..2324)
FT                   /vntifkey="21"
FT                   /label=FANTOM-PET6
FT   misc_feature    complement(567..917)
FT                   /vntifkey="21"
FT                   /label=5'RACE-Amp1-L7
FT   misc_feature    complement(567..1217)
FT                   /vntifkey="21"
FT                   /label=5'RACE-Amp2-L7
FT   polyA_signal    complement(578..583)
FT                   /vntifkey="25"
FT                   /label=AAGAAA
FT   polyA_signal    complement(656..661)
FT                   /vntifkey="25"
FT                   /label=AATAAA
FT   primer_bind     712..733
FT                   /vntifkey="28"
FT                   /label=Probe#5298
FT   intron          complement(785..1971)
FT                   /vntifkey="15"
FT                   /label=Sox4ot2-Intron
FT   CDS             1177..2499
FT                   /vntifkey="4"
FT                   /label=CDS\of\Sox4
FT                   /note="NM_009238"
FT   polyA_signal    complement(1372..1377)
FT                   /vntifkey="25"
FT                   /label=CATAAA
FT   misc_feature    1375..1598
FT                   /vntifkey="21"
FT                   /label=Sequence\used\for\hairpin\stem\loop\prediction
FT   misc_feature    complement(1475..1500)
FT                   /vntifkey="21"
FT                   /label=Sox4-sir3
FT   misc_feature    complement(1500..1650)
FT                   /vntifkey="21"
FT                   /label=5'RACE-Amp1-L6
FT   primer_bind     complement(1524..1542)
FT                   /vntifkey="28"
FT                   /label=Probe\#3676
FT   misc_feature    complement(1566..4779)
FT                   /vntifkey="21"
FT                   /label=FANTOM-PET2
FT   misc_feature    complement(1626..2387)
FT                   /vntifkey="21"
FT                   /label=FISH\antisense\probe
FT   exon            complement(1972..2324)
FT                   /vntifkey="61"
FT                   /label=Sox4ot2-Exon1
FT   misc_feature    complement(2106..2912)
FT                   /vntifkey="21"
FT                   /label=FANTOM-PET5
FT   misc_feature    complement(2315..2515)
FT                   /vntifkey="21"
FT                   /label=5-RACE-Amp1-L5
FT   misc_feature    complement(2315..2595)
FT                   /vntifkey="21"
FT                   /label=5'RACE-Amp2-L5
FT   misc_feature    complement(2315..2765)
FT                   /vntifkey="21"
FT                   /label=5'RACE-Amp3-L5
FT   misc_feature    complement(2315..2815)
FT                   /vntifkey="21"
FT                   /label=5'RACE-Amp4-L5
FT   misc_feature    complement(2315..3315)
FT                   /vntifkey="21"
FT                   /label=5'RACE-Amp5-L5
FT   primer_bind     complement(2365..2387)
FT                   /vntifkey="28"
FT                   /label=Probe\#3674
FT   3'UTR           2500..5279
FT                   /vntifkey="50"
FT                   /label=3'\UTR\of\Sox4
FT   misc_feature    2500..5859
FT   misc_feature    complement(2838..4756)
FT                   /vntifkey="21"
FT                   /label=FANTOM-PET3
FT   misc_feature    2845..3458
FT                   /vntifkey="21"
FT                   /label=FISH\sense\probe
FT   polyA_signal    complement(3035..3040)
FT                   /vntifkey="25"
FT                   /label=AAGAAA
FT   polyA_signal    complement(3114..3119)
FT                   /vntifkey="25"
FT                   /label=AATACA
FT   polyA_signal    complement(3125..3130)
FT                   /vntifkey="25"
FT                   /label=AATACA
FT   polyA_signal    complement(3147..3152)
FT                   /vntifkey="25"
FT                   /label=AAGAAA
FT   polyA_signal    complement(3580..3585)
FT                   /vntifkey="25"
FT                   /label=AAGAAA
FT   misc_feature    complement(3766..4016)
FT                   /vntifkey="21"
FT                   /label=5'RACE-Amp1-L3
FT   misc_feature    complement(3766..4116)
FT                   /vntifkey="21"
FT                   /label=5'RACE-Amp2-L3
FT   misc_feature    complement(3766..4566)
FT                   /vntifkey="21"
FT                   /label=5'RACE-Amp3-L3
FT   misc_feature    complement(3766..4616)
FT                   /vntifkey="21"
FT                   /label=5'RACE-Amp4-L3
FT   misc_feature    complement(3766..4766)
FT                   /vntifkey="21"
FT                   /label=5'RACE-Amp5-L3
FT   misc_feature    complement(3766..4966)
FT                   /vntifkey="21"
FT                   /label=5'RACE-Amp6-L3
FT   misc_feature    complement(3766..5366)
FT                   /vntifkey="21"
FT                   /label=5'RACE-Amp7-L3
FT   polyA_signal    complement(3776..3781)
FT                   /vntifkey="25"
FT                   /label=AATGAA
FT   polyA_signal    complement(3874..3879)
FT                   /vntifkey="25"
FT                   /label=AATAAA
FT   primer_bind     complement(3887..3908)
FT                   /vntifkey="28"
FT                   /label=Probe\#5292
FT   polyA_signal    complement(3907..3912)
FT                   /vntifkey="25"
FT                   /label=AATAAA
FT   polyA_signal    complement(3940..3945)
FT                   /vntifkey="25"
FT                   /label=AATACA
FT   polyA_signal    complement(3979..3984)
FT                   /vntifkey="25"
FT                   /label=TATAAA
FT   TATA_signal     complement(3979..3984)
FT                   /vntifkey="41"
FT                   /label=TATAAA-NNN
FT   polyA_signal    complement(3995..4000)
FT                   /vntifkey="25"
FT                   /label=TATAAA
FT   TATA_signal     complement(3995..4000)
FT                   /vntifkey="41"
FT                   /label=TATAAA-NNN
FT   polyA_signal    complement(4014..4019)
FT                   /vntifkey="25"
FT                   /label=AAGAAA
FT   polyA_signal    complement(4045..4050)
FT                   /vntifkey="25"
FT                   /label=AATGAA
FT   polyA_signal    complement(4054..4059)
FT                   /vntifkey="25"
FT                   /label=AAGAAA
FT   polyA_signal    complement(4074..4079)
FT                   /vntifkey="25"
FT                   /label=AAGAAA
FT   polyA_signal    complement(4078..4083)
FT                   /vntifkey="25"
FT                   /label=GATAAA
FT   polyA_signal    complement(4090..4095)
FT                   /vntifkey="25"
FT                   /label=AATAAA
FT   polyA_signal    complement(4095..4100)
FT                   /vntifkey="25"
FT                   /label=AAGAAA
FT   polyA_signal    complement(4099..4104)
FT                   /vntifkey="25"
FT                   /label=AAGAAA
FT   polyA_signal    complement(4105..4110)
FT                   /vntifkey="25"
FT                   /label=AAGAAA
FT   polyA_signal    complement(4186..4191)
FT                   /vntifkey="25"
FT                   /label=ATTAAA
FT   TATA_signal     complement(4191..4199)
FT                   /vntifkey="41"
FT                   /label=TATAAA-AAA
FT   polyA_signal    complement(4194..4199)
FT                   /vntifkey="25"
FT                   /label=TATAAA
FT   polyA_signal    complement(4196..4201)
FT                   /vntifkey="25"
FT                   /label=AATATA
FT   polyA_signal    complement(4276..4281)
FT                   /vntifkey="25"
FT                   /label=AATACA
FT   polyA_signal    complement(4343..4348)
FT                   /vntifkey="25"
FT                   /label=TATAAA
FT   TATA_signal     complement(4343..4348)
FT                   /vntifkey="41"
FT                   /label=TATAAA-NNN
FT   misc_feature    complement(4375..5125)
FT                   /vntifkey="21"
FT                   /label=5'RACE-Amp1-L2
FT   misc_feature    complement(4375..5375)
FT                   /vntifkey="21"
FT                   /label=5'RACE-Amp2-L2
FT   TATA_signal     complement(4653..4661)
FT                   /vntifkey="41"
FT                   /label=TATAAA-AAA
FT   polyA_signal    complement(4656..4661)
FT                   /vntifkey="25"
FT                   /label=TATAAA
FT   polyA_signal    complement(4737..4742)
FT                   /vntifkey="25"
FT                   /label=AATGAA
FT   polyA_signal    complement(4745..4750)
FT                   /vntifkey="25"
FT                   /label=AATACA
FT   polyA_signal    complement(4757..4762)
FT                   /vntifkey="25"
FT                   /label=ATTAAA
FT   polyA_signal    complement(4830..4835)
FT                   /vntifkey="25"
FT                   /label=TATAAA
FT   TATA_signal     complement(4830..4835)
FT                   /vntifkey="41"
FT                   /label=TATAAA-NNN
FT   polyA_signal    complement(4890..4895)
FT                   /vntifkey="25"
FT                   /label=AATACA
FT   polyA_signal    complement(4927..4932)
FT                   /vntifkey="25"
FT                   /label=ATTAAA
FT   misc_feature    complement(4954..5254)
FT                   /vntifkey="21"
FT                   /label=5'RACE-Amp1-L1
FT   misc_feature    complement(4954..5454)
FT                   /vntifkey="21"
FT                   /label=5'RACE-Amp2-L1
FT   polyA_signal    complement(5014..5019)
FT                   /vntifkey="25"
FT                   /label=AAGAAA
FT   polyA_signal    complement(5022..5027)
FT                   /vntifkey="25"
FT                   /label=AATAAA
FT   polyA_signal    complement(5026..5031)
FT                   /vntifkey="25"
FT                   /label=AAGAAA
FT   primer_bind     complement(5050..5071)
FT                   /vntifkey="28"
FT                   /label=Probe\#5294
FT   polyA_signal    complement(5618..5623)
FT                   /vntifkey="25"
FT                   /label=AATACA
SQ   Sequence 5859 BP; 1430 A; 1464 C; 1512 G; 1453 t;
     cctgggctga aaagaactaa taaaaataat cactcggctt ttaagcagaa agcttccatt        60
     tacagtattt cacccttacc ccccctccaa gccccttgtt atctaacata atggctagaa       120
     tacatttccg tctctcccct taataacttc atgcattaac atcctcttca cacatgcgcg       180
     tgcgtgcgcg cgcgcgcgcg cgcacacaca cacacacaca cacagaggca aacgcgcgcg       240
     cacccagcaa aaggcggagg tgggggggaa agaggcagca gaaatctcag ctgtacttct       300
     agccctttta aaaagtttgc tctgtaaatt ggaatgaggt cagatttgga gcttctcatt       360
     gcacgcggag attattattg catcgggttc caagccaatg ggaaggacgg gggaggggct       420
     tggcacgagg aagcgttagt tacagcggct gattggctgt ctgagaaagg ataaagaagc       480
     gcgaggcgga attggggtct gctctaagct gcagccagag aaacagagtg aggggaagag       540
     ggccgtctcc ctcccggttt ccagttcttg cacgctgttt cttagagagt ctgcagtggg       600
     ggaactctgc cggtaaccag ctccccttct tgcaggaggg agggagaaac atacatttat       660
     tcatgccggt ctgttgcatg caagcttctt ggcttcctac cttgcaacaa aataattgca       720
     ccaactcctc agcgccgatt ccgcccacag agagtcccgg agccagagtc gctttggctt       780
     tgcactgcag gaaagggact taggcgctag agacgatgtc gctttcctga gctaccgcga       840
     gctctcgtga actgcaatcg actgcttcag ggaaaggggt gggggaaaga cttgccccgg       900
     aggcggcgag aaacttgcgt ttggaagata ctccggctac caacgtttgg agaaactcct       960
     cgccgcggcc gactccagcc tcggtgcccg cagggagcac ttcagcggtg agggaggacg      1020
     gagggcctcg gggactctag gttggcggcg ggaggcggcc gcccctggcc cgcgcgccgc      1080
     tcaggggacc ctggtctccg ccccggggag cccgcagggc ccggcgaccg cgccgcgagc      1140
     gtgtgagcgc gcgtgggcgc ccggcaagcc ggggccatgg tacaacagac caacaacgcg      1200
     gagaacactg aggctctgct ggccggggag agctcggact cgggcgccgg cctggagctg      1260
     ggcatcgcgt cctccccgac gcctggctcc accgcgtcga cgggcggcaa ggcggacgac      1320
     cccagctggt gcaagacgcc cagtggccac atcaagcggc ccatgaacgc ctttatggtg      1380
     tggtcgcaga tcgagcggcg caagatcatg gagcagtcgc ccgacatgca caacgccgag      1440
     atctccaagc ggctaggcaa acgctggaag ctgctcaagg acagcgacaa gattccgttc      1500
     atccaggagg cggagcggct gcgcctcaag cacatggctg actaccctga ctacaagtac      1560
     cggccgcgaa agaaggtgaa gtcgggcaac gcgggcgcgg gatcggcggc cacagccaag      1620
     ccaggggaga agggcgacaa ggtcgcgggc agcagcggcc acgcgggaag cagccacgcg      1680
     gggggtggcg cgggcggcag ctccaagccc gcgcccaaga agagctgtgg ccccaaggtg      1740
     gcgggcagct cggtcggcaa gccccacgct aagctggtcc cggcgggcgg cagcaaggcg      1800
     gctgcatcgt tctctccaga gcaagctgcc ctgctgcccc tgggggagcc cacggccgtc      1860
     tacaaggtgc ggactcccag tgcggccact ccggccgcct cctcctcgcc gtccagtgcg      1920
     ctggccaccc cagccaaaca ccctgccgac aagaaagtga agcgcgtcta cctgtttgga      1980
     agcctgggcg cttcggcgtc tcccgtcggg ggcctgggag cgagcgccga ccccagtgat      2040
     ccactggggt tgtacgaaga tggaggcccg ggatgctcgc ccgatggccg gagtctgagc      2100
     ggccgcagca gcgcagcatc atcgccagcc gccagccgat cgcccgctga ccaccgcggc      2160
     tacgccagcc tacgcgcagc ctcgcccgcc ccgtccagcg cgccctcgca cgcgtcctcc      2220
     tcgctctcct cgtcctcttc ctcctcctcg ggctcttcgt cgtccgacga cgagttcgaa      2280
     gacgacctgc tcgacctgaa ccccagctca aactttgaga gcatgtccct gggcagtttc      2340
     agctcctcat cggcgctcga tcgggacctg gattttaact tcgaacccgg ctcaggctcc      2400
     cacttcgaat tcccggacta ttgcacgccc gaggtgagcg agatgatctc gggagattgg      2460
     ctggagtcca gcatctctaa cctggtcttc acctactgaa gggagcgcgg gccggggaga      2520
     aggtgggcca agaggcagga gaggagagag ggaaaaaaga aaacaaaaaa caaacaaaca      2580
     aaaaaacaaa caaaaaaatg ttaaaaagaa gaagaaagaa agaaacagaa aaaaaatgag      2640
     ttaaaaagaa tagatggaga gtagaaggag aaaggggaaa agaaaaggaa gaaaaagtgc      2700
     atagagctgg cctggaacac gtcccgccgt tggagaagga gcgcgggggc gttagtggac      2760
     ccgcgctccc atcccccact ctcagggctg gggactcgaa ggaggcggag agtagacggg      2820
     ggcgaccttt ttttgttgtt gttattgatg ttggtggtgg ctaaaaaagc tacttcgagt      2880
     ttcctcccca attttgcttg aagagactcc cccccacccc acccttccaa cgagcttccg      2940
     gacttggttg cacccccagc aagaaaagaa gccaagcaaa gcttctaaag accgaaggaa      3000
     tctttccctc acccccaccc cctcgccttg gtgatttctt gtttgatttt gcctcatggt      3060
     caagaaagga gggggaaaat ccagcgtgcc ccatctccta cccaccccct ctttgtattc      3120
     tctttgtatt tttccccttc ttaaaatttc tttttctgca atgaagacag aaagaaggct      3180
     ctggggtgat gcgtttggca tttgtgttga gcttagggga gcattggcat ggagaaactc      3240
     cacgctggcg aagtcccggg ctgggctttc tcctcctccc cccacctttt ttccccttgt      3300
     ccttgcagct ggagatgtgc tgggagtagc aggccagcct cggaaatgga catggggacc      3360
     tcgtggaagc cacagcaacc tggttgggga tgcagaagga cccggagcac agagggcgtt      3420
     ggggttcccg ggcctccgcc tggggtctgt gcaaaaataa agaattaaaa aaaaaaaaaa      3480
     aatcagagag gtgaggctac ccagagccgg cgggaggaca ggagactgtg ggatgtggtc      3540
     caggggccgc ggagtggttt gggggggaaa agagattttt ttcttctctt aatgggaatc      3600
     gtgatggtgt tgagttattt cactggtggg gttaatatag catgttatcc tgtctatctt      3660
     ttgaagattt ctgtataaga ctgttgagca gtttttaaaa tagtgtagga taatataaaa      3720
     agcggataga tggcgctatg tttgattcct acaacgaacc gatcaccagc tccttttcat      3780
     ttttaactct ttaaaaggat tcaaacgcaa ctcaaatctg tgctggactt ttgaaaaacc      3840
     acaattcagg accaaatttt ttctccgtgt gtgtttattc cttataggtg taattgagaa      3900
     gacccgttta tttttacccc ctcacggact ctccatcttt gtattttttt ttcccttgta      3960
     aatgtaatca gatgccattt tatatgtgga cgtatttata ctggccaaac agttttctta      4020
     ttttgtcccc cctttttttc ccttttcatt tgctttcttg tcttttaacc tcgtttcttt      4080
     atcttctttt ttattttctt tctttttctt cgtttttttt ttttttctag tgttgttacc      4140
     cacgccattt tacgtctcct tcactgaagg gctagagttt taacttttaa ttttttatat      4200
     ttaaatgtag acttttgaca cttttaaaaa acaaaaaatg acaagagaga tgaaaacgtt      4260
     tgattatttt ctcagtgtat ttttgtaaaa aatatataaa gggggtgtta atcggtgtaa      4320
     atcgctgttt ggatttcctg attttataat agggtggctg gttaatatct cacacagttt      4380
     gaaaaatcag cccctggttt ctccatgttt acacttcaat ctgcaggctt cttaaagtga      4440
     cagtatccct taacctgcca ccggtttcca cctttcaacc ccctggtctt ataaggggag      4500
     gagagttcag cccagcacca taatgcttta aaaaaaaaaa tttttttttt ttaacgaatt      4560
     gctgttctgt ccagaggttt ttaaaactgg tgcattcaca gcaaaaaggg attctgtagc      4620
     tttaacttgt aaaccacatc ttttttgcac ttttttttat aaagcaaaaa cgtgccgttt      4680
     aaaccactgg atctatctaa atgccgattt gagttcgcga cacaatgtac tgcgttttca      4740
     ttcttgtatt tgactattta atcctttcta cttgtcgcta aatataattg tttcagtcct      4800
     atggcatggt gatagcatat gtgttcaggt ttatagctgt tgtgtttaaa gattgaaaaa      4860
     agtggaaaac atctttgtac atttaagtct gtattataat aagcaaaaag attgtgtgta      4920
     tgtatgttta atataacatg acaggcacga ggacgcctgc cttttaagag gcagttccgt      4980
     taagggtttt tgttttaaaa ctcttttttt tcctttcttt ttttatttct ttttttttaa      5040
     ccatccatcc tgtgcaatat gccgtgtaga atatttgtct taaaattcaa ggccacaaaa      5100
     aaaagcaaaa aaaaaaaaac aaaaaaaaaa acaaaaaaca atatttgggg gaagagaaaa      5160
     agaaaaaaaa tcatgccagc taatcctgtc cgtcactgcc tgtcaggttg ttcctatata      5220
     ccttctgtaa ataacttttt ttgagaagga aataaaatca gctggaactg aaccctaaat      5280
     cttgactttt gtcatcctta ttcctgggat ctctcctttc actgcaggct gctgctttgc      5340
     tgctttgcag cttcgcggtg gcatggaagc tggtgctgat tcagttaagc catcttaatg      5400
     gcaaacccta agttcctctt ggccagattt cgcaggcctg accccgagtg atggcattgg      5460
     ccacgtgtgt gtcaaccctc cctccgcacg ccagccttcg aggaattctc tgcgtctact      5520
     gtacatcagc aggcaccctt tgtctggaaa ttgcaaagag gggggagggg caggcttctc      5580
     tgctctcaat ccagccggca ggctgaactt ttttaaatgt attttttgct tttgtgtctc      5640
     taagccacca tcccctttac acaccaagat ttgttttgca cagaccaaga agaacaaatg      5700
     agcctgttaa attattaggt cttctaggag aaaagccttc catagttaca agatgggaaa      5760
     accaaaatca acttaggctt gctttgttgg ggtggggtgg aggagtcccc ttaaatgcaa      5820
     aggtcagtag ggtgtggtgt aatccaagta cttgagagg                             5859
//
